# Supplementary material for: Artificial Intelligence vs. Natural Stupidity: Evaluating AI Readiness for the Vietnamese Medical Information System
Source: J Clin Med. 2019 Feb 1;8(2):168. doi: 10.3390/jcm8020168 (PMC6406313; doi:10.3390/jcm8020168)
Supplement: Supplementary file 1 [file jcm-08-00168-s001.zip]

Archive with 3 entries (3 files):
- MOH Reports 2012-2016 data.xlsx
- R Codes.docx
- Review of Vietnamese publications on AI.xlsx
