# Supplementary material for: Artificial Intelligence vs. Natural Stupidity: Evaluating AI Readiness for the Vietnamese Medical Information System
Source: J Clin Med. 2019 Feb 1;8(2):168. doi: 10.3390/jcm8020168 (PMC6406313; doi:10.3390/jcm8020168)
Supplement: Supplementary file 1 [file jcm-08-00168-s001.zip › MOH Reports 2012-2016 data.xlsx]

## Sheet: 2012
health quality medical care
2169 1149 894 680
service management hospitals facilities
564 490 484 478
services hospital system national
381 353 318 282
2012 information ministry patients
268 266 265 256
standards treatment equipment vietnam
226 214 212 207
level control regulations patient
205 201 200 199
sector training 2011 safety
196 195 190 178
drug implementation development improvement
178 175 173 170
use professional state many
167 157 155 155
insurance indicators 2010 improve
153 149 148 147
workers assessment review resources
147 144 143 142
technical including drugs annual
138 138 137 134
monitoring joint strengthen plan
133 132 131 130
levels chapter develop examination
127 125 124 124
disease implement staff methods
122 121 119 118
per people diseases payment
117 116 111 111
law also capacity implemented
110 109 108 107
circular yet issued rate
107 104 103 102
according human measures population
101 99 98 98
related proportion dated decision
98 96 96 94
education period accreditation work
93 93 92 92
years set basic difficulties
91 91 90 90
areas policies ensure government
89 89 89 89
district number however higher
88 87 87 87
public prevention policy medicine
87 86 86 86
central application technology performance
85 84 84 84
still infection lack improving
84 83 83 82
programs activities shortcomings project
82 82 81 81
legal especially general program
79 79 78 78
costs provincial 2009 documents
78 78 77 77
high mortality budget specific
77 76 76 76
year infrastructure practice role
75 75 75 74
financial order can limited
74 74 74 73
conditions report community remains
72 71 71 71
lower clinical decree poor
71 71 71 70
current process meet provide
69 69 69 69
will regulation developing facility
69 68 68 68
mechanism appropriate basis safe
68 68 68 68
effective evaluation pharmaceutical planning
67 67 67 67
data issues recommendations 2015
67 66 66 66
developed 100 social results
66 66 66 66
total 000 investment international
65 65 65 64
currently different time one
64 63 63 63
preventive noncommunicable tasks organization
63 62 62 62
guidelines prices support requirements
62 62 61 61
network priority deaths 2020
60 60 60 60
organizations progress jahr implementing
59 59 58 58
continuous new providers effectiveness
58 58 58 58
include cases situation important
58 58 57 57
target prime food framework
57 57 57 56
used achievements mechanisms research
56 56 55 55
based survey providing assurance
55 55 54 54
minister private systems increased
54 54 53 53
commune overcrowding procedures increase
53 53 53 52
2008 among provinces task
51 51 51 51
strategy applied within nursing
50 50 50 50
participation supervision study reduce
49 49 49 49
model payments reporting licenses
49 48 48 48
agencies due needs provision
47 47 47 47
guiding hanoi incentives provider
47 46 46 46
towards plans administration major
46 46 46 45
provided increasing committee status
45 45 45 44
using department various inadequate
44 44 44 44
projects waste doctors feedback
44 44 44 43
continue comprehensive ethics apply
43 43 43 43
figure 2011â€ compared statistics
42 42 42 42
attention forms financing update
42 42 41 41
legislation technologies assigned problems
41 41 41 41
specialized cancer necessary nurses
41 41 41 41
delivery fiveyear macrolevel pharmaceuticals
40 40 40 40
following need administrative groups
40 40 40 40
reform moh coverage three
40 39 39 39
reducing grassroots master funds
39 39 39 39
standard external peopleâ€™s burden
39 38 38 38
considered low nutrition without
38 38 38 38
products stipulates goal goals
38 38 37 37
issue addition responsibility licensing
37 37 37 37
rights six average communication
36 36 36 36
strengthening approved ethnic professionals
36 36 35 35
compliance models adequate good
35 35 35 35
agency achieve risk leading
35 35 35 35
operating radiation child received
35 35 34 34
must large children blood
34 34 34 34
knowledge spending skills efficiency
34 34 34 34
practitioners capitation guidance experience
34 34 34 33
factors healthcare fund includes
33 33 33 33
gradually statistical primary working
33 33 33 33
testing common regions production
33 32 32 32
analysis responsible since assess
32 32 32 32
draft ensuring serve source
32 32 32 32
issuing pay salary promote
32 32 32 31
diabetes ratio across indicator
31 31 31 31
access reproductive effectively strategies
31 31 31 31
culture assessing relevant communicable
31 30 30 30
reached recent age share
30 30 30 30
continuity adverse unit disadvantaged
30 30 30 29
iii main overall part
29 29 29 29
focus organizational regional 2012â€
29 29 29 29
delta improved river list
29 29 29 29
investments autonomy minorities monitor
29 29 28 28
laboratory maternal available direct
28 28 28 28
make almost difficult may
28 28 28 28
chi minh centers place
28 28 28 28
price errors viá collection
28 28 28 27
solutions directly type users
27 27 27 27
therapy pilot units tools
27 27 27 27
transfusion remote promoting allocation
27 26 26 26
change enterprises sigma hivaids
26 26 26 26
hpg births live although
26 26 26 26
mainly stations materials action
26 26 26 26
laboratories group determinants table
26 25 25 25
approach prevalence rates environment
25 25 25 25
iso sectors first efforts
25 25 25 25
family women ministerial remain
25 25 25 25
countries security rational applying
25 25 25 25
associations surgical university thá
25 25 25 25
mountainous dissemination measurement visits
24 24 24 24
domestic measure every
24 24 24
institute vision established
24 24 24
rising paid supply
24 24 24
effects traditional schedule
24 24 24
beds inpatient functions
24 24 24
far managerial inspection
24 24 24
aspects satisfaction conduct
24 24 24
additional achieved criteria
23 23 23
local north case
23 23 23
sources types verification
23 23 23
committees encourage living
23 23 22
overview revenues stunting
22 22 22
tests tuberculosis vietnamese
22 22 22
selected made problem
22 22 22
targets 1000 fully
22 22 22
regular mental referral
22 22 22
scale cost details
22 22 22
organize participate widely
22 22 22
weak distribution inventory
22 22 22
chá approaches concepts
22 21 21
environmental isolated morbidity
21 21 21
hypertension malnutrition underfive
21 21 21
world promotion protection
21 21 21
objective causes highlands
21 21 21
office coast northern
21 21 21
physical indicate positive
21 21 21
resource 2002 four
21 21 21
receiving officials operation
21 21 21
approval doctor software
21 21 21
authority often required
21 21 21
nguyen phd contents
20 20 20
manufacturing localities provides
20 20 20
cycle propose supplement
20 20 20
continues structure well
20 20 20
rural urban 2006
20 20 20
cause june city
20 20 20
ability user official
20 20 20
certification article conclusions
20 20 19
economic comments departments
19 19 19
reports vietnamâ€™s essential
19 19 19
seen southeast midlands
19 19 19
times households records
19 19 19
responsibilities seeking 2030
19 19 19
schools injection construction
19 19 19
competencies establish even
19 19 19
manner prescribing granting
19 19 19
license mohntps obligations
19 19 18
example incentive finance
18 18 18
2007 building resolution
18 18 18
supplements outcomes growth
18 18 18
mountains linked water
18 18 18
diagnosis november poisoning
18 18 18
country surveillance therefore
18 18 18
terms specialties hygiene
18 18 18
area completed roadmap
18 18 18
universal complications revisions
18 18 18
help design objectives
18 18 18
stipulating lacks form
18 18 18
checklist khÃ nÄƒm
18 18 18
phÃ facilitate perspective
18 17 17
assistance test like
17 17 17
aimed past resolve
17 17 17
future limitations line
17 17 17
managers decline greater
17 17 17
two south thus
17 17 17
months impact conducted
17 17 17
nam existing near
17 17 17
income risks reforms
17 17 17
insured bonds requires
17 17 17
method antibiotic checking
17 17 17
electronic curative overprovision
17 17 17
clinics right principles
17 17 17
nurse experts patterns
17 16 16
infant analyze assembly
16 16 16
disparities non 2001
16 16 16
lead reduction accidents
16 16 16
injuries potential till
16 16 16
association communes interventions
16 16 16
negatively strengthened mix
16 16 16
receive personnel special
16 16 16
remuneration now detailed
16 16 16
registration fee assessed
16 16 16
market code better
16 16 16
techniques continuing funding
16 16 16
bureaus pharmacists thÃ
16 16 16
december wide orientation
15 15 15
behavior life strong
15 15 15
key updating adjustments
15 15 15
clearly equity processes
15 15 15
birth million several
15 15 15
sex found mekong
15 15 15
organized points center
15 15 15
consistent 2005 mentoring
15 15 15
severe reactions january
15 15 15
mobilization awareness outpatient
15 15 15
concrete violations assistant
15 15 15
met generally complete
15 15 15
medicinal taken etc
15 15 15
systematic way lean
15 15 15
instructions protocols governance
15 15 14
refine mdgs chronic
14 14 14
actively stakeholders making
14 14 14
needed accounting red
14 14 14
clear rather evidence
14 14 14
reported relatively medicines
14 14 14
capital put affected
14 14 14
pediatrics standardization fees
14 14 14
expected point recognized
14 14 14
sharing initial voluntary
14 14 14
chÃ socioeconomic choice
14 13 13
transparent meeting classification
13 13 13
gmp mdg pharmacy
13 13 13
foundation components end
13 13 13
supporting view achieving
13 13 13
five small surveys
13 13 13
coordination 168 233
13 13 13
changes men days
13 13 13
infectious fertility rapid
13 13 13
studies april become
13 13 13
expanded integration recently
13 13 13
contribute unable surgery
13 13 13
along incidents adjust
13 13 13
modern worker manage
13 13 13
manpower document given
13 13 13
stipulated workforce curriculum
13 13 13
perform antibiotics prescriptions
13 13 13
individual employees pharmacies
13 13 13
bureau actual insufficient
13 13 13
incomplete thanh changing
13 12 12
appendix trends bank
12 12 12
director leadership 2013
12 12 12
analyzed mentioned gathering
12 12 12
affecting depending 1999
12 12 12
2000 covered incidence
12 12 12
rapidly maintain percentage
12 12 12
indicates school integrated
12 12 12
performed much establishment
12 12 12
despite prioritize improvements
12 12 12
poverty articles impacts
12 12 12
operational database maintenance
12 12 12
full play starting
12 12 12
approving prescription advising
12 12 12
codes possible benefits
12 12 12
independent press piloted
12 12 12
upgrade positions gso
12 12 12
khá quá long
12 12 11
trong arrangements enhance
11 11 11
patientcenteredness adjusted check
11 11 11
copd gdp pdca
11 11 11
tqm identified included
11 11 11
evaluating take little
11 11 11
trend declined reach
11 11 11
275 negative 1990
11 11 11
hiv proposed sanitation
11 11 11
covering influenza august
11 11 11
cardiovascular primarily result
11 11 11
timely diet increasingly
11 11 11
affects day encouraging
11 11 11
managed hightech increases
11 11 11
october overcome influence
11 11 11
slow processing civil
11 11 11
september subsidies vaccines
11 11 11
courses facing scope
11 11 11
learning individuals minimum
11 11 11
unnecessary attract faces
11 11 11
regulating another strategic
11 11 11
resistance updated rehabilitation
11 11 11
competence degree expectations
11 11 11
qualifications focusing collaboration
11 11 11
error values operations
11 11 11
relationship seek secondary
11 11 11
stipulate sublegal substandard
11 11 11
biologicals disaggregation proposer
11 11 11
pham cooperation diagnostic
10 10 10
gpp tool united
10 10 10
together communist led
10 10 10
party inputs account
10 10 10
foreign
10

## Sheet: 2013
	health per cent insurance
3045 851 699 603
medical services care 2012
568 557 507 364
system facilities coverage 2013
336 334 308 299
national quality service implementation
296 278 271 269
ministry state people financial
264 263 263 258
medicine budget hospitals sector
245 242 241 239
level management drugs information
237 233 221 219
spending vietnam 2011 resources
214 211 208 204
drug control medicines policies
202 200 199 196
preventive poor development population
194 188 182 182
use commune treatment rate
173 168 166 161
plan district annual including
160 160 156 156
target payment universal levels
153 153 152 151
areas payments thá review
150 149 147 146
2015 joint chÃ chapter
146 144 144 142
develop 2010 proportion according
142 141 139 139
policy implement total number
138 138 136 135
increase prices yet program
131 131 131 131
provincial hospital also mechanism
130 129 126 124
access implementing programs protection
123 123 123 123
training higher difficulties government
123 123 122 122
social project workers high
121 121 120 120
phÃ groups disease phá
120 119 119 119
strengthen law planning set
118 117 116 114
financing implemented increased public
113 113 113 112
among due indicators uhc
111 110 110 110
decision healthcare capacity children
109 108 108 106
ensure activities 000 many
106 106 106 105
issued provinces private still
105 104 103 103
order new outofpocket situation
102 102 100 100
results households share year
100 99 99 99
period support central viá
98 98 98 98
organization towards human essential
96 94 94 93
shortcomings based fund regulations
92 92 91 91
costs circular price low
91 90 90 88
chá provider compared years
88 87 87 87
data developing 2009 age
87 86 86 86
patients disadvantaged need general
86 84 84 84
grassroots improve lower 2020
84 84 84 84
capitation assessment basic figure
84 83 83 83
standards network limited dated
83 83 83 82
methods monitoring average appropriate
81 81 81 81
projects equipment meet list
81 79 79 79
especially technical mechanisms stations
79 79 79 79
related achieve phc lack
77 76 76 76
funds tasks report expenditure
76 75 74 74
2008 100 targets quá
74 74 73 73
delivery world progress will
72 72 71 71
goal units reduce provision
70 70 70 69
diseases insured tuberculosis achieved
69 68 68 67
different international prime effective
66 66 66 66
expenditures food prevention can
65 65 65 65
technology curative increasing countries
64 64 64 63
statistics particularly family risk
63 62 62 61
remains ability priority near
61 61 60 60
examination conditions household minister
60 60 59 59
needs effectiveness ethnic however
59 59 59 59
pay one currently approved
59 58 58 58
decree professional hiv process
58 58 58 57
catastrophic traditional reform provide
56 56 56 56
doctors investment provided update
56 56 56 55
using elderly cost efficiency
55 55 55 54
assistance hivaids safety trá
54 54 54 54
current mortality promote solutions
53 53 53 53
source nam rural hiá
53 53 52 52
major reproductive used mdg
51 51 51 51
developed women 2011â€ peopleâ€™s
51 51 50 50
available centers following important
50 50 50 50
providing documents statistical legal
50 50 50 50
mountainous strengthening impoverishment goals
50 50 49 49
pharmaceutical adequate beds income
49 49 49 49
fiveyear recommendations application education
48 48 48 48
communes nÄƒm time covered
48 48 47 47
specific localities achievements 2005
47 47 47 47
iii reducing role rates
46 46 46 46
without prevalence three attention
46 46 45 45
basis effectively inadequate ensuring
45 45 45 45
living first research terms
45 44 44 44
applied reached indicator million
44 44 44 44
quyá requirements 1990 vnd
44 43 43 43
six functions community growth
43 43 43 42
plans birth continue study
42 42 41 41
contributions feeforservice case vÄƒn
41 41 41 41
khÃ issues evaluation mobilization
41 40 40 40
analysis performance staff roadmap
40 40 40 40
strategy testing evidence measures
40 40 40 40
cases structure finance administration
40 39 39 39
remote necessary subsidies vss
39 39 39 38
sectors guiding premium pharmaceuticals
38 38 38 37
inpatient addition section main
37 37 37 37
improving two comprehensive since
37 36 36 36
disabilities child amount costeffectiveness
36 36 36 36
safe noncommunicable informal ngÃ
36 36 36 36
rehabilitation systems achieving allocation
35 35 35 35
generic agencies received various
35 35 35 35
complete times accounting reporting
35 35 35 35
giÃ factors jahr mdgs
35 34 34 34
table primary large thus
34 34 34 34
waste include overcrowding encourage
34 33 33 33
infrastructure recommended births thÃ
33 33 33 33
promotion practice organizations five
32 32 32 32
focus participation patient procedures
32 32 32 32
regions guidelines rational thuá
32 32 32 32
knowledge screening funding recent
31 31 31 31
country mix outpatient overall
31 31 30 30
department equity ministerial master
30 30 30 30
supply coastal reforms criteria
30 30 30 30
gradually revenues remain delta
30 30 30 30
river orientation vulnerable capita
30 29 29 29
responsibility sources united serve
29 29 29 29
resolution improvement procurement interventions
29 29 29 29
see compliance inspection reduction
29 29 29 29
benchmarks survey forms least
29 29 29 29
users planned ttg framework
29 29 29 28
facing nations draft problems
28 28 28 28
organizational work antenatal live
28 28 28 28
minorities tendering continues may
28 28 28 28
efforts across nationwide burden
28 28 28 28
™ng part recurrent thailand
28 27 27 27
assigned communication competitive local
27 27 27 27
demand facility worker relatively
27 27 27 27
billion investments cards region
27 27 27 26
external ratio usd well
26 26 26 26
building several expand special
26 26 26 26
sex direct percentage free
26 26 26 26
minority communicable cover expanding
26 26 26 26
autonomy visits nhÃ hanoi
26 26 26 25
nguyen selected selection status
25 25 25 25
gso stakeholders receiving socioeconomic
25 25 25 25
materials etc common indicate
25 25 25 25
minimum nevertheless gia reimbursed
25 25 25 25
active beneficiaries trÃ vietnamese
25 25 25 24
gdp malnutrition mainly apply
24 24 24 24
fertility referral availability made
24 24 24 24
malaria certificates additional difficult
24 24 24 24
incentives issue model 2000
24 24 24 24
island types 2002 even
24 24 24 24
paid utilization fully 2006
24 24 24 24
leading bank cooperation distribution
24 23 23 23
good maternal reports assembly
23 23 23 23
districts administrative environmental issuing
23 23 23 23
prescription approval tobacco center
23 23 23 23
limitations skills contribution met
23 23 23 23
deaths herbal water integration
23 23 23 23
although trong experience operating
23 22 22 22
chronic directly contributed included
22 22 22 22
decline 2012â€ regulating weak
22 22 22 22
doctor village poverty approximately
22 22 22 22
1000 giai group 2007
22 22 21 21
subsidy arv domestic economic
21 21 21 21
given ministries vision within
21 21 21 21
estimated now lead effects
21 21 21 21
accreditation contribute less highlands
21 21 21 21
mountains northern exceeded expanded
21 21 21 21
accounts detection giá hoá
21 21 21 21
phd reimbursement immunization objective
20 20 20 20
specifically studies coordination considered
20 20 20 20
practitioners 2030 diagnosis actual
20 20 20 20
managed meeting providers organized
20 20 20 20
school shortage widely committee
20 20 20 20
rather resource regional guidance
20 20 20 20
nghá ngÆ long minh
20 20 19 19
contents global strategies departments
19 19 19 19
feedback approving enterprises supervision
19 19 19 19
adjust production sanctions much
19 19 19 19
midwives receive method salary
19 19 19 19
longterm database impact points
19 19 19 19
assess reduced incidence copayments
19 19 19 19
duyá conclusions antibiotics morbidity
19 18 18 18
agency partners task relevant
18 18 18 18
change university objectives clinics
18 18 18 18
sufficient accounted entire expected
18 18 18 18
continuity existing early sustainable
18 18 18 18
trained allocated consistent indicates
18 18 18 18
benefits chi difficulty north
18 18 18 18
details lists tax 2004
18 18 18 18
southeast potential 5yr triá
18 18 18 18
experts thanh type moh
17 17 17 17
office south actively individuals
17 17 17 17
achievement context surveys collaboration
17 17 17 17
consolidate hygiene end bureaus
17 17 17 17
reforming updated licenses promoting
17 17 17 17
clear improved continuing upgrading
17 17 17 17
urban insufficient manage 200
17 17 17 17
adjustment decreased applying package
17 17 17 17
piloted manufacturers sanitation chiá
17 17 17 17
luá trung \u009dng key
17 17 17 16
official sectoral focal vietnamâ€™s
16 16 16 16
organize january poorest counseling
16 16 16 16
point islands referrals institute
16 16 16 16
faces limit requires led
16 16 16 16
propose clinical almost positive
16 16 16 16
voluntary aimed midlands premiums
16 16 16 16
principles medicinal consider nutrition
16 16 16 16
fallen contraceptive red risks
16 16 16 16
member coast seen revenue
16 16 16 16
copayment nghiÃ toÃ partnership
16 16 16 15
concepts governance 154 139
15 15 15 15
148 brand mmr oda
15 15 15 15
vaccines includes pilot operational
15 15 15 15
area refine specialties march
15 15 15 15
begun estimates stipulating supplements
15 15 15 15
violations society needed prioritize
15 15 15 15
quantity reach showed make
15 15 15 15
members isolated authorities fell
15 15 15 15
benefit must managing face
15 15 15 15
stop way unmet expensive
15 15 15 15
migrants mohntp cao nghÃ
15 15 15 15
geneva tuá 150 20022010
15 15 14 14
prescriptions short administrations party
14 14 14 14
dissemination account previous domestically
14 14 14 14
scale user illness required
14 14 14 14
life viet lacks province
14 14 14 14
poisoning assessing despite ineffective
14 14 14 14
articles responsible unnecessary adjustments
14 14 14 14
continued exceeding able competencies
14 14 14 14
station shows highest integrated
14 14 14 14
middle scope compulsory october
14 14 14 14
cho technologies action pharmacies
14 14 14 14
400 awareness causes mentioned
14 14 14 14
infection pregnant creating 162
14 14 14 14
bed mekong trend challenges
14 14 14 14
pooling schemes commercial kinh
14 14 14 14
chÆ khoa thi van
14 13 13 13
populationfamily 135 imr laboratory
13 13 13 13
giving regularly directive prevent
13 13 13 13
certification regarding manpower evaluate
13 13 13 13
attract committees december lab
13 13 13 13
nationally regulation reimbursements strengthened
13 13 13 13
maintained adjusted continuous factor
13 13 13 13
assessed perspective substantial investing
13 13 13 13
106 partial sustainability till
13 13 13 13
determined winning nearly cause
13 13 13 13
controlled communitybased severe schools
13 13 13 13
155 participate occupancy negative
13 13 13 13
152 khá trÆ biá
13 13 13 13
112 monthly u5mr underweight
12 12 12 12
pharmacy test indepth laid
12 12 12 12
show focused relation drafting
12 12 12 12
possible minimize scheme surveillance
12 12 12 12
better produced mental submit
12 12 12 12
assistant changes quite april
12 12 12 12
practical obligations working reference
12 12 12 12
verification conducted diagnostic result
12 12 12 12
locality enhance 192 recently
12 12 12 12
students villages initial allocations
12 12 12 12
increases last 171 become
12 12 12 12
affordable fee schedule design
12 12 12 12
purchasing laboratories responsibilities therefore
12 12 12 12
means transport detected diabetes
12 12 12 12

## Sheet: 2014
health percent control ncd
2874 937 847 615
prevention disease medical care
602 516 514 468
ncds vietnam national risk
454 419 419 419
2014 2013 system ministry
401 399 392 381
treatment use people mental
376 361 359 354
implementation drugs facilities level
345 334 331 325
burden factors training including
321 317 313 299
project services activities management
298 295 294 287
information 2010 hospitals tobacco
281 278 277 274
cancer insurance diseases sector
271 268 266 263
years quality alcohol among
263 257 252 249
population drug high commune
243 240 233 223
chapter physical workers strengthen
219 217 217 216
also development diabetes many
216 214 212 211
plan areas implemented total
211 209 209 208
related annual policies levels
207 206 205 204
2012 patients according review
200 198 196 193
joint per yet figure
192 189 188 187
global period year 000
185 180 179 179
implementing children state implement
178 178 178 173
resources countries develop programs
168 168 168 167
budget hospital mortality monitoring
166 165 164 162
provincial number issued age
162 160 160 158
deaths projects decision prevalence
158 157 155 155
proportion data 2011 law
154 153 151 150
central community cases results
150 147 147 146
medicine strengthening dated human
146 145 145 143
policy regulations education table
142 142 141 139
program funds screening will
138 138 138 137
essential district equipment public
136 136 135 135
due interventions iec capacity
134 134 134 134
provinces still target indicators
134 133 132 132
service low developing situation
132 132 131 131
rate especially difficulties government
130 130 129 128
lack ensure group thá
126 125 124 124
organization order disorders list
123 121 120 120
basic higher lower can
119 119 118 118
circular hypertension available general
117 116 114 114
smoking source different grassroots
112 111 110 109
include food one increased
109 109 108 108
doctors appropriate study currently
108 107 107 107
important spending various vietnamese
106 105 103 103
child prime measures recommendations
102 102 101 101
action blood plans social
101 101 100 100
planning causes compared developed
99 98 98 98
however network provide chronic
98 97 97 97
preventive new specific women
96 96 95 95
common 100 nutrition world
94 94 94 93
access increase copd hivaids
93 93 92 91
evaluation primary birth reduce
91 91 91 91
reducing 2015 priority estimated
89 88 88 88
need report work prices
88 87 87 87
support activity malaria time
86 86 86 86
assessment groups set strategy
85 85 85 85
regional limited 2009 cause
84 84 83 82
family meet units diet
82 82 81 81
conditions localities early million
81 81 81 81
using beverages dalys private
80 80 78 78
viá harmful standards country
78 77 77 77
effective financial statistical aged
77 76 76 75
illness main 2020 asthma
75 75 75 73
status current mainly inadequate
73 73 73 73
goals targets share agencies
72 72 72 72
heart safety update life
72 72 71 71
detection attention remains stations
71 71 71 71
centers addition tasks prevent
71 70 70 70
five practice leading approved
69 69 69 69
guiding model alcoholic research
69 69 68 68
following needs shortcomings income
68 68 68 67
factor decree surveillance hiv
67 67 66 66
consumption providing staff production
66 66 66 66
region based basis documents
65 65 65 65
improve increasing professional counselling
65 65 65 65
trá even adequate working
65 64 64 64
costs survey guidelines safe
63 63 63 63
achieved internet collaboration two
63 63 62 62
maternal rates first traditional
62 62 62 62
mdgs sports accidents sex
61 61 61 61
statistics protection delivery 2008
61 60 60 60
coverage school ministerial international
60 60 60 59
promotion regions traffic schools
59 59 59 59
minister ministries response comprehensive
59 58 58 58
mechanism amount specialist organizations
58 58 58 57
sectors respiratory issues water
57 57 56 56
iii four materials used
55 55 55 55
violations funding chá progress
55 55 55 54
major diagnosis malnutrition towards
54 54 53 53
types institute achieve technology
53 53 53 53
distribution morbidity fund like
53 52 52 52
oncology technical asia stroke
52 51 51 51
continuing products analysis terms
51 51 50 50
rural several hcmc strategies
50 50 49 49
large skills integration organized
49 49 49 49
injuries recent socioeconomic includes
48 48 48 48
poor legal peopleâ€™s promote
48 48 47 47
serve nam healthy cardiovascular
47 47 47 47
effectively chÃ quá process
47 47 47 46
exercise problems responsibility must
46 46 46 46
impact awareness within issuing
46 46 46 46
three death objectives vnd
45 45 45 45
since universal knowledge continue
45 45 45 45
effectiveness controlling improving goal
45 45 45 45
tax provision sectoral highest
44 44 44 44
ensuring committee integrated nÄƒm
44 44 44 44
pressure overall united communes
43 43 43 43
pilot forms noncommunicable leadership
43 43 42 42
allocated may difficult indicator
42 42 42 42
place harm doctor phÃ
42 42 42 42
thÃ hanoi contents unit
42 41 41 41
average covered section estimates
41 41 41 41
patient pain almost received
41 41 41 41
local medicinal fitness pacific
41 41 40 40
disability sources participation although
40 40 40 40
youth pollution disadvantaged encourage
40 40 40 40
pharmacists communicable regular package
40 39 39 39
type ntp included particularly
39 39 39 39
reported lung 2030 ntps
39 39 39 39
systems 1990 1000 continues
38 38 38 38
males aimed investments courses
38 38 38 38
western elderly structure 2000
37 37 37 37
detected ratio assembly found
37 37 37 37
evidence females liver necessary
37 37 37 37
cigarettes fiveyear component effects
37 36 36 36
neonatal ability framework mdg
36 36 36 36
2007 requirements focused methods
36 36 36 36
ischemic supply testing example
36 36 36 36
administrative integrate pharmaceutical rehabilitation
36 36 36 36
draft special determinants recommended
35 35 35 35
reports living reporting caused
35 35 35 35
monitor checking examination models
35 35 35 35
jahr epidemiology case vaccine
34 34 34 34
mass focus indicate economic
34 34 34 34
measles area price certificates
34 34 34 34
managing ™ng administration financing
34 34 33 33
part reduction growth sanitation
33 33 33 33
delta rather least severe
33 33 33 33
nationwide cost vision urban
33 33 33 33
overweight therapy functions thanh
33 33 33 32
provided trends vaccines concrete
32 32 32 32
finance relevant account gradually
32 32 32 32
infections men highlands causing
32 32 32 32
depression violence investment without
32 32 32 32
students intersectoral past challenges
32 32 32 32
produced facility master palliative
32 32 32 32
long meeting nutritional assistance
31 31 31 31
cooperation geneva live months
31 31 31 31
river pay districts full
31 31 31 31
details see environment obesity
31 31 31 31
guidance station nhÃ domestic
31 31 31 30
day ten adults china
30 30 30 30
six vietnamâ€™s 2006 northern
30 30 30 30
times drinking leprosy billion
30 30 30 30
january role resolution beer
30 30 30 30
infrastructure payment clinics complete
30 30 30 30
nurses trained cut overview
30 30 30 29
ihme nations remain mountainous
29 29 29 29
active university substantial less
29 29 29 29
well hepatitis environmental society
29 29 29 29
vegetables cited participate salt
29 29 29 29
overcrowding payments regarding 19902010
29 29 29 28
influenza yll labor southeast
28 28 28 28
legislation improved epidemic change
28 28 28 28
male require infection much
28 28 28 28
reproductive dengue nationally whole
28 28 28 28
weak places encouraging mobilization
28 28 28 28
penalties multisectoral nguyen pharmaceuticals
28 28 27 27
respond disparities lost gso
27 27 27 27
metrics office usd department
27 27 27 27
female remote nearly every
27 27 27 27
term receiving foods households
27 27 27 27
occupational epilepsy fatty competitive
27 27 27 27
universitytrained endocrinology cessation individuals
27 27 27 26
20132020 costeffective intervention older
26 26 26 26
participating reimbursed expectancy second
26 26 26 26
specialized relatively road paid
26 26 26 26
limitations made maritime glucose
26 26 26 26
provider completed procurement outpatient
26 26 26 26
though allocation assigned feedback
26 26 25 25
lifestyle minimum center household
25 25 25 25
planned premature orientation lead
25 25 25 25
midlands accounting attributed strengthened
25 25 25 25
secondary days demand etc
25 25 25 25
inactivity curative august standard
25 25 25 25
specialties stipulating medicines advertising
25 25 25 25
thuá 20112015 directly person
25 24 24 24
moh trans births inappropriate
24 24 24 24
updated incidence seattle complications
24 24 24 24
contribute now dangerous june
24 24 24 24
november increases rabies 2005
24 24 24 24
end supervision efforts rise
24 24 24 24
fully recurrent acids approval
24 24 24 24
mechanisms procedures remuneration external
24 24 24 24
consumers good infant third
24 23 23 23
reform surveys indicates small
23 23 23 23
sustainable issue accounted calculated
23 23 23 23
states indicated fever newly
23 23 23 23
greater tendering bureaus domestically
23 23 23 23
sales limiting khÃ assistant
23 23 23 22
departments achieving changes yld
22 22 22 22
communication similar organize determimants
22 22 22 22
air cancers poisoning home
22 22 22 22
free approximately february ethnic
22 22 22 22
near across thus making
22 22 22 22
approving december members cities
22 22 22 22
fields smoke clinical formulary
22 22 22 22
inspections reforms salary served
22 22 22 22
clear steering phá antenatal
22 22 22 21
poverty present agency epi
21 21 21 21
minh official objective fallen
21 21 21 21
back transport drowning potential
21 21 21 21
province requires accounts manage
21 21 21 21
113 widely transfer workplace
21 21 21 21
articles cover scale july
21 21 21 21
reimbursement registration market registry
21 21 21 21
none nguyá phd stakeholders
21 21 20 20
globally actions assessing next
20 20 20 20
measured patterns building organizational
20 20 20 20
assess reached 200 spread
20 20 20 20
gbd infectious middle acute
20 20 20 20
considered help infected limit
20 20 20 20
till throughout achievements generally
20 20 20 20
receive ages intake unhealthy
20 20 20 20
waste effect promoting treating
20 20 20 20
practitioners regulating begun licenses
20 20 20 20
supplementary worker allocations ban
20 20 20 20
hiá hoá actively highly
20 20 19 19
provides conclusions governance healthrelated
19 19 19 19
153 mmr adolescents virus
19 19 19 19
application relation symptoms mountain
19 19 19 19
little rapidly shortage 2002
19 19 19 19
slow roadmap needed construction
19 19 19 19
operating 125 graduated stipulates
19 19 19 19
giÃ experts tran 148
19 18 18 18
key 20122015 underweight manufacturing
18 18 18 18
value party priorities gathering
18 18 18 18
get line certain thailand
18 18 18 18
isolated mekong red stable
18 18 18 18
systematic along associated laboratory
18 18 18 18
recommends vaccination gia regularly
18 18 18 18
longterm pregnant field nevertheless
18 18 18 18
linkages trillion linked established
18 18 18 18
seek compliance revenues revised
18 18 18 18
revising replace inpatient qualifications
18 18 18 18
short offices excise trÃ
18 18 18 18
5yr 231 cardiology performance
18 17 17 17
imr stunting capita adjusted
17 17 17 17
affairs gdp index task
17 17 17 17
covering proposed timely particular
17 17 17 17
declined given determine diarrhea
17 17 17 17
additional nine recently hygiene
17 17 17 17

## Sheet: 2015
health medical 2015 care
2304 562 557 416
services 2014 quality plan
401 373 347 307
facilities national 2011 implementation
297 292 291 286
equipment system vietnam hospitals
261 260 256 241
training people population moh
239 238 237 232
development 2010 grassroots management
226 224 221 221
areas insurance sector disease
208 204 202 202
years 2012 level 2013
195 190 190 187
service network including levels
182 181 177 176
information district period activities
175 175 173 173
decision public number planning
167 166 166 164
000 state control resources
161 159 157 157
treatment use annual drug
155 153 152 152
rate also policies mortality
151 150 149 144
review medicine per budget
143 143 143 142
workers central joint provincial
142 142 140 140
peopleâ€™s chapter high results
137 134 133 126
delivery monitoring diseases policy
126 125 125 123
government particularly standards total
122 121 120 119
prevention related capacity preventive
119 118 117 116
drugs yet human many
116 116 115 114
proportion ensure needs develop
114 114 114 113
hospital strengthen protection year
113 113 112 110
due project promotion family
108 108 105 103
implement lack fiveyear new
103 103 102 102
commune difficulties 2020 increase
101 100 99 99
implemented hanoi provinces appropriate
99 98 98 96
among reproductive general implementing
96 95 95 94
child burden traditional investment
94 94 91 91
projects birth according data
91 90 90 89
task issued tasks inadequate
88 88 86 86
infrastructure need law effective
85 85 85 85
regions still healthcare medicines
85 85 84 84
meet pharmaceutical 100 social
84 84 84 82
food figure conditions improve
81 81 81 81
disadvantaged children chss investments
81 81 80 79
spending strengthening community phc
79 78 78 77
maternal regulations private indicators
77 77 77 76
rural will financial technical
76 76 75 75
risk coverage report support
75 74 74 74
table low ncds funding
74 74 74 73
mechanism higher using access
73 73 72 72
especially towards thá average
72 71 71 71
shortcomings limited centers groups
71 71 71 70
documents staff source situation
69 69 69 68
plans increasing program target
68 68 66 66
increased provide financing set
66 66 65 65
remains priority currently share
65 64 64 64
technology developed based continue
63 63 63 63
poor neonatal women approved
63 63 63 62
providing funds one issues
62 62 61 61
prime safety international organization
61 61 60 60
basic reform prices administration
60 60 60 59
sex education work local
59 59 59 59
however improving guidelines practice
59 58 57 57
specific compared circular deaths
57 57 57 56
assessment time addition developing
56 56 55 55
professional comprehensive recent cases
55 55 55 55
viá different effectively strategy
55 54 54 53
achieved regional change used
53 52 52 52
programs leading blood nutrition
52 52 51 51
region essential institute order
51 51 51 50
model age attention countries
50 50 50 50
systems terms urban mechanisms
50 50 50 50
factors ministry department structure
50 49 49 49
targets following growth quá
49 49 49 49
group socioeconomic important major
48 48 48 48
solutions measures decree master
48 48 48 48
nÄƒm 2016 ratio agencies
48 47 47 47
water village units recommendations
47 47 46 46
malaria available evaluation 2008
46 45 45 45
2009 since analysis vietnamese
45 45 44 44
ethnic supervision primary status
44 44 43 43
received households ncd statistics
43 43 43 43
universal organizations various hiv
42 42 42 42
iec performance lower life
42 42 42 41
inspection current improved mountainous
41 41 41 41
doctors clinical screening overall
41 41 40 40
basis efficiency economic administrative
40 40 40 40
reduce northern interventions assurance
40 40 40 40
domestic vaccines estimated requirements
39 39 39 39
legal procedures can well
39 39 39 39
localities nam testing even
39 39 38 38
production integrated elderly phÃ
38 38 38 38
world objectives expenditure fertility
37 37 37 37
reduction include mainly country
37 37 37 37
effectiveness minister patients payment
37 37 37 37
pharmaceuticals priorities early coordination
36 36 36 36
statistical price ability delta
36 36 36 36
survey working school examination
36 36 36 35
poisoning trends provision past
35 35 35 35
remote million reducing environmental
35 35 35 35
large necessary chá hivaids
35 35 34 34
provided sectors rehabilitation facility
34 34 34 34
incidence chs main resolution
34 34 34 34
remain mountains trained list
34 34 34 33
assistance challenges guiding waste
33 33 33 33
global products malnutrition ntp
32 32 32 32
building districts minority environment
32 32 32 32
construction functions costs adequate
32 32 32 32
curative jahr 1990 communicable
32 31 31 31
detection epidemic percentage operation
31 31 31 31
area assembly ensuring gradually
31 31 31 31
reforms ministerial common changes
31 31 31 31
process determinants organizational two
30 30 30 30
capital herbal communication distribution
30 30 30 30
usd orientation several reached
30 30 30 30
surveillance climate highlands river
30 30 30 30
times cancer operational reporting
30 30 30 30
achieve diagnosis disparities morbidity
29 29 29 29
reports 2000 caused causes
29 29 29 29
gdp focus responsibility participation
29 29 29 29
rapidly types vietnamâ€™s must
29 29 29 29
pollution procurement limitations midlands
29 29 29 29
infectious alcohol attendants internet
29 29 29 29
departments rates good first
28 28 28 28
place put growing response
28 28 28 28
modern considered external physical
28 28 28 28
university newborns gso beds
28 28 28 27
establishments type 2007 death
27 27 27 27
oda promote methods although
27 27 27 27
continuous births live insufficient
27 27 27 27
established goals three certificates
27 26 26 26
issuing mdg fund serve
26 26 26 26
application research sources expected
26 26 26 26
completed awareness paid specialist
26 26 26 26
dengue organized workforce skills
26 26 26 26
weak obstetrics part achieving
26 26 25 25
section substantial income integration
25 25 25 25
problems end across nearly
25 25 25 25
prevalence maintenance indicator tobacco
25 25 25 25
managed trá chÃ giÃ
25 25 25 25
phd progress context iii
24 24 24 24
cause hcmc materials knowledge
24 24 24 24
poverty industry case safe
24 24 24 24
worker utilization populationfamily actively
24 24 24 23
bank epi fallen near
23 23 23 23
forms invest vaccine sanitation
23 23 23 23
fully 1000 2030 communes
23 23 23 23
individuals contents vnd manufacturing
22 22 22 22
included specialized unit affecting
22 22 22 22
fell living market strengthened
22 22 22 22
vision coming emerging accounting
22 22 22 22
roadmap study aged impact
22 22 22 22
natural action doctor pharmacy
22 22 22 22
antenatal \u009dng partnership long
22 22 21 21
framework phcbased equity capita
21 21 21 21
industrialization trade allocation difficult
21 21 21 21
require aging overcrowding respond
21 21 21 21
office goal mekong disorders
21 21 21 21
accounted diabetes fever mothers
21 21 21 21
committee models cost field
21 21 20 20
insured ntps five relevant
20 20 20 20
effects managing may role
20 20 20 20
urbanization highest mobilization like
20 20 20 20
thus household produced made
20 20 20 20
north congenital hand expand
20 20 20 20
authorities continuing upgrading benchmarks
20 20 20 20
center nhÃ thÃ leadership
20 20 20 19
availability students expectancy become
19 19 19 19
continued key supply funded
19 19 19 19
compliance without met adequately
19 19 19 19
criteria package personnel schools
19 19 19 19
upgrade pay patient 5yr
19 19 19 19
hiá collaboration draft giá
19 18 18 18
nationwide nations southeast party
18 18 18 18
focused economy 113 applied
18 18 18 18
improvement transfer enterprises lead
18 18 18 18
receiving participate prevent rapid
18 18 18 18
society yearbook underweight evaluating
18 18 18 18
four hypertension newly continues
18 18 18 18
maintain longterm expenditures replacement
18 18 18 18
active required emergency stakeholders
18 18 18 17
governance tuberculosis cooperation approaches
17 17 17 17
includes officials create increases
17 17 17 17
requires accounts pressure though
17 17 17 17
autonomy stunting infections reported
17 17 17 17
foot mouth points regular
17 17 17 17
encourage maritime scope tra
17 17 17 17
experts directly ministries adr
16 16 16 16
allocated outpatient infant hepatitis
16 16 16 16
u5mr covered focal despite
16 16 16 16
resource labor principles fields
16 16 16 16
affect amount migration result
16 16 16 16
clean estimates mental smoking
16 16 16 16
sufficient payments aimed pregnancy
16 16 16 16
regularly checking medicinal transfusion
16 16 16 16
pregnant consolidate tran finance
16 16 15 15
123 billion allocations chronic
15 15 15 15
expanded vss future isolated
15 15 15 15
additional within geographic particular
15 15 15 15
referral cut decline less
15 15 15 15
much slow industrial full
15 15 15 15
risks strategic declined showed
15 15 15 15
causing injuries patterns shows
15 15 15 15
consumption detected imbalance almost
15 15 15 15
disasters home outofpocket responsible
15 15 15 15
now clinics approach capitation
15 15 15 15
violations technologies actual diagnostic
15 15 15 15
samples communitybased peoplecentered phá
15 15 15 15
assigned feedback 200 dalys
14 14 14 14
adb behavior imr regulatory
14 14 14 14
sustainable united selection summary
14 14 14 14
existing surveys decreased greater
14 14 14 14
direct potential along subsidies
14 14 14 14
domestically apply associated problem
14 14 14 14
2005 red needed cardiovascular
14 14 14 14
inappropriate facing immunization outbreaks
14 14 14 14
december secondary far rabies
14 14 14 14
intersectoral remuneration curriculum professionals
14 14 14 14
recurrent months test guidance
14 14 14 14
laboratories contraceptives mohntp nguyen
14 14 14 13
team viet operating protocols
13 13 13 13
adverse laboratory mmr infection
13 13 13 13
update organize strategies components
13 13 13 13
controlling regarding contributing effect
13 13 13 13
employees free strong revised
13 13 13 13
5year populations contribute rather
13 13 13 13
throughout 221 coastal impacts
13 13 13 13
men 107 province influenza
13 13 13 13
individual 108 issue taken
13 13 13 13
universities young least sharing
13 13 13 13
pediatrics deployment competency responsibilities
13 13 13 13
shortage mentioned managers mix
13 13 13 13
polyclinics rational reference calibration
13 13 13 13
mrd nccca nmma rrd
13 13 13 13
trÆ nhiá determination bond
13 13 12 12
inpatient copd objective next
12 12 12 12
legislation specifically account controlled
12 12 12 12
prioritize stable creating facilitate
12 12 12 12
oriented invested quantity widely
12 12 12 12
debt loans vulnerable competitive
12 12 12 12
reduced affected leads accidents
12 12 12 12
differential indicate rise often
12 12 12 12
routine families able nationally
12 12 12 12
skilled indicates relatively ineffective
12 12 12 12
sanitary example practitioners stipulates
12 12 12 12
competencies provisions reforming pilot
12 12 12 12
linkages updated steering ingredients
12 12 12 12
meeting lists techniques 001
12 12 12 12
committees continuity contraceptive khÃ
12 12 12 12
trÃ hoá hoang mai
12 12 11 11
thanh thi van biologicals
11 11 11 11
catastrophic authority hspi security
11 11 11 11
2006 introduction supporting scientific
11 11 11 11
sectoral around foundation poorest
11 11 11 11
term institutions direction promoting
11 11 11 11
consolidated given investing negatively
11 11 11 11
ttg recently epidemics spread
11 11 11 11
complicated 131 show better
11 11 11 11

## Sheet: 2016
older health persons care
2175 2050 1859 1340
social services 2016 vietnam
531 502 482 432
people medical 2015 family
420 395 324 293
disease age training moh
290 284 280 269
insurance service national figure
269 262 256 256
facilities management population among
256 244 238 238
diseases treatment elderly level
235 223 216 211
years activities protection aging
204 204 203 201
also needs prevention support
201 200 198 196
hospitals system development longterm
196 188 187 186
chapter hospital control patients
180 180 175 175
law workers quality implementation
171 169 168 166
centers community rehabilitation medicine
163 162 162 159
information provide joint review
158 157 156 156
many policies sector group
156 155 153 146
geriatric number work annual
144 144 143 141
decision living model 2020
141 137 137 135
project including life state
134 133 133 131
proportion district will however
130 129 129 128
risk can areas assistance
125 125 122 120
healthy high need levels
119 119 119 119
circular capacity general according
119 119 118 117
2014 caregivers department plan
117 115 113 113
2012 members burden higher
113 111 111 111
use provincial related policy
110 110 109 109
healthcare monitoring public source
109 108 108 107
examination provinces aged disabilities
106 106 104 104
develop due issued factors
102 102 102 102
chss delivery provided per
101 100 99 99
difficulties increase resources period
98 98 97 96
meet ncd regulations home
96 95 94 92
time providing groups program
92 91 91 91
000 ncds conditions nam
90 89 88 87
standards families tasks homebased
87 87 86 86
traditional total survey private
85 85 85 85
poor thá grassroots preventive
85 85 84 84
2011 technical lack addition
84 83 83 82
ensure central paid financial
82 82 82 81
women cancer chronic data
80 79 78 78
documents government budget implement
76 76 76 75
limited equipment common developed
75 74 74 73
organization decree results structure
73 73 72 72
knowledge safety viá international
72 72 72 71
100 important food currently
71 71 71 71
take one legal programs
70 69 69 69
organizations report environment diabetes
68 68 68 67
new appropriate long hypertension
67 67 66 66
commune must 5yhsp jahr
66 66 66 65
children disorders prevalence table
65 65 65 65
vietnamese 2009 physical especially
65 65 65 65
yet million early rural
64 64 64 64
include planning basic facility
63 62 62 62
improve geriatrics human communication
62 62 61 61
education rate strengthen provision
61 61 61 60
target payment dated implementing
60 60 60 59
center 2017 mental doctors
59 59 59 59
still etc developing local
59 59 58 58
inpatient without two average
58 58 57 57
outpatient person year society
57 57 57 57
may working professional doctor
57 57 57 56
following different iec skills
56 56 56 56
contents models specific staff
55 55 55 55
responsible guidelines towards share
55 55 54 54
investment type ishcs mechanism
54 54 54 54
men ministry network role
54 53 53 53
detection status establishments communitybased
53 52 52 52
primary urban collaboration cao
52 52 51 51
live chs action mainly
51 50 50 49
female checkup necessary costs
49 48 48 48
severe implemented providers low
48 48 48 48
ability issues solutions compared
48 47 47 47
practice hiv phc sdg
47 47 47 47
volunteers quá ngÆ financing
47 47 47 46
term list projects male
46 46 46 46
nguyen adls used clubs
45 45 45 45
vae basis drugs regarding
45 45 45 45
process well pharmaceutical disability
44 44 44 44
often nurses beneficiaries drug
44 44 44 43
2025 types attention plans
43 43 43 43
help although increased palliative
43 43 43 43
units technology 2049 dalys
42 42 42 42
household continuous guiding access
42 42 42 42
participate recommendations functions residential
42 41 41 41
continue prices special least
41 41 41 41
economic tuá payments study
41 41 40 40
coverage responsibility set inspection
40 40 40 40
based chá viet effective
40 40 39 39
screening cardiovascular using daily
39 39 39 39
focus approved peopleâ€™s increasing
39 39 39 39
cases trained receive phÃ
39 39 39 39
indicators illnesses operating checkups
38 38 38 38
mortality personal blood established
38 38 38 38
localities pay counseling sports
38 38 38 38
particularly world priority copd
37 37 37 37
expectancy administrative task specialized
37 37 37 37
funding article available like
37 37 36 36
iii evaluation establishment promote
36 36 36 36
three shortcomings manage organized
36 36 36 36
2013 binh stroke nursing
36 36 36 36
nÄƒm problems framework strategy
36 35 35 35
assessment secondary trá relating
35 35 35 34
index perform first fiveyear
34 34 34 34
suitable procedures lower covered
34 34 34 34
nutrition vhws molisa 2000
34 34 33 33
interventions income building includes
33 33 33 33
beds example received prime
33 33 33 33
households departments monthly research
33 32 32 32
1990 housing reform comprehensive
32 32 32 32
patient scope measures accounting
32 32 32 32
entitled 1000 giang country
32 32 31 31
various key birth functional
31 31 31 31
activity vnd 2010 minister
31 31 31 31
impact promotion stipulates effectiveness
31 31 31 31
difficult difficulty alzheimerâ€™s administration
31 31 31 30
assigned governance child musculoskeletal
30 30 30 30
routine main mobility labor
30 30 30 30
stipulated mobilization guidance mechanisms
30 30 30 30
needed qualifications package shows
30 30 30 30
physicians phd thanh performance
30 29 29 29
rights ratio reporting reproductive
29 29 29 29
agencies price countries improved
29 29 29 29
reduce diagnosis clinics taking
29 29 29 29
old dementia phá statistics
29 29 29 28
characteristics impairment draft resolution
28 28 28 28
â€œ accordance leading approximately
28 28 28 28
insured occupational caring thÃ
28 28 28 28
team office deaths 2006
27 27 27 27
curative goal ishc gso
27 27 27 27
situation infrastructure relevant statistical
27 27 27 27
nationwide receiving supervision meeting
27 27 27 27
communes unable actively individuals
27 27 26 26
vietnamâ€™s sex facing fund
26 26 26 26
order participation field unit
26 26 26 26
detected times cover premiums
26 26 26 26
case nonpublic mass voluntary
26 26 26 26
sick pain chÃ mohhsyb
26 26 26 26
active global neurological end
25 25 25 25
domestic good area experience
25 25 25 25
testing increases operation several
25 25 25 25
found thus college considered
25 25 25 25
junior even account hygiene
25 25 25 25
counselling ™ng hanoi thi
25 25 24 24
direct maternal 1979 lung
24 24 24 24
treated hcmc requirements since
24 24 24 24
methods effectively license contribute
24 24 24 24
awareness adequate able medicines
24 24 24 24
referral pressure analysis hivaids
24 24 23 23
inputs material clinic hoa
23 23 23 23
targets death contacts hearing
23 23 23 23
individual security organize contributing
23 23 23 23
spending encourage section day
23 23 23 23
reported integrated cultural loss
23 23 23 23
grandchildren require committee update
23 23 22 22
quang united trends aimed
22 22 22 22
depending sources timely application
22 22 22 22
stipulating applied second improving
22 22 22 22
cost prescription business experts
22 22 22 21
directly affairs causes 2008
21 21 21 21
factor gbd 2007 strengthening
21 21 21 21
present spiritual mentioned criteria
21 21 21 21
infectious tobacco approving code
21 21 21 21
surveillance materials province therefore
21 21 21 21
volunteer settings reports completed
21 21 20 20
contributions vii findings nations
20 20 20 20
patterns vision worker context
20 20 20 20
pharmaceuticals organizational enough small
20 20 20 20
managing facilitate remains terms
20 20 20 20
expand technicians environmental less
20 20 20 20
create nearly asthma homes
20 20 20 20
symptoms consider van university
20 20 19 19
investments metabolic arv change
19 19 19 19
therapy major serve alcohol
19 19 19 19
dhcs integration managed waste
19 19 19 19
byt october clinical registration
19 19 19 19
users large additional remain
19 19 19 19
specialist professionals advice estimated
19 19 19 19
participating transport given tourism
19 19 19 19
failure shall club culture
19 19 19 19
alone ihmevietnam gia tra
19 19 19 19
\u009dng ngÃ pham feedback
19 19 18 18
part khoa arrangements residence
18 18 18 18
2019 cme dong involved
18 18 18 18
regular required courses stable
18 18 18 18
forms disadvantaged reduced relatively
18 18 18 18
scale months delivered ethnic
18 18 18 18
assist caregiver mai tran
18 18 17 17
aims systems association chi
17 17 17 17
summary asean behavioral cause
17 17 17 17
goals vss objectives supporting
17 17 17 17
similar enhance improvement regional
17 17 17 17
allowed 2005 inadequate enterprise
17 17 17 17
place full within mobilize
17 17 17 17
continued rates benefit prevent
17 17 17 17
behaviors techniques requires red
17 17 17 17
usually mrd nmma rrd
17 17 17 17
depression smoking khá nguyá
17 17 17 17
finance organizing provides response
16 16 16 16
viii institute trung gender
16 16 16 16
workforce cooperation current specifically
16 16 16 16
make june december production
16 16 16 16
enterprises authorities institutions advanced
16 16 16 16
multiple rapid monitor provider
16 16 16 16
strengthened curricula personnel better
16 16 16 16
500 another maintain overcrowding
16 16 16 16
rather right significant exercise
16 16 16 16
pattern insufficient obligations heart
16 16 16 16
helping close elder retirement
16 16 16 16
indicator census cared giÃ
16 16 16 16
assess contributed bac hai
15 15 15 15
changes 114 institutional outofpocket
15 15 15 15
invalids states unfpa socioeconomic
15 15 15 15
universal relation four laws
15 15 15 15
complete potential respond gradually
15 15 15 15
products making attitude widely
15 15 15 15
intersectoral weak highest issue
15 15 15 15
regions benefits ninh accounts
15 15 15 15
decline epidemic thousand instead
15 15 15 15
risks certificates days want
15 15 15 15
become much intrinsic function
15 15 15 15
show means difference diet
15 15 15 15
essential hiá nhÃ nccca
15 15 15 15
dinh duong ministries sectors
14 14 14 14
priorities minh daly funds
14 14 14 14
hale every party issuing
14 14 14 14
manner detailed continues electronic
14 14 14 14
online diverse epidemics reforms
14 14 14 14
singapore supported primarily modern
14 14 14 14
caused likely equal challenges
14 14 14 14
granted minority deliver entertainment
14 14 14 14
cross associated diagnosed degree
14 14 14 14
acute chÄƒm trÃ chapters
14 14 14 13
duc union vaccines achieve
13 13 13 13
appendix comments helpage known
13 13 13 13
provisions roles performing design
13 13 13 13
respiratory sustainable achieving determine
13 13 13 13
orientation starting stakeholders studies
13 13 13 13
substantial establish reducing direction
13 13 13 13
face third competencies slow
13 13 13 13
effects requiring come ensuring
13 13 13 13
pilot reached standard capital
13 13 13 13
reimbursement reduction existing internal
13 13 13 13
conducted visit delivering 117
13 13 13 13
constitution pension charitable quite
13 13 13 13
spouse residents medication endoflife
13 13 13 13
postgraduate medications calculations clothing
13 13 13 13
leave anh hoang steering
13 12 12 12
trong 195 procurement dependency
12 12 12 12
lived mobilized percentage region
12 12 12 12
morbidity visits included assembly
12 12 12 12
operational surveys guide legislation
12 12 12 12

## Sheet: Visualization
	2012	2013	2014	2015	2016
data	67	87	153	89	78
database	12	19	14	9	5
technology	84	64	53	63	42
information	266	219	281	175	158
technical	138	79	51	75	83
	2012	2013	2014	2015	2016
0.34	lacking
	standardization
0.78		inaccurate
0.7		standardizing
0.69		incomplete
0.59		inefficient
0.55			warehouse	web-based	wasting
0.43			online
0.55				computers
0.55				digital				Year	Probability
0.38				inefficient	analyzing		lackking	2012	0.34
0.35				information			standardization	2012	0.34
0.32							inaccurate	2013	0.78
							standardizing	2013	0.7
							incomplete	2013	0.69
	2012	2013	2014	2015	2016		inefficient	2013	0.59
0.32-0.38	lacking			information	analyzing		warehouse	2014	0.55
	standardization			inefficient	software		online	2014	0.43
0.43-0.55			online	computers			web-based	2015	0.55
			warehouse	digital			digital	2015	0.55
Above 0.56		inaccurate					inefficient	2015	0.38
		standardizing					information	2015	0.35
		incomplete					analyzing	2016	0.38
		inefficient					software	2016	0.32
