# Supplementary material for: Artificial Intelligence vs. Natural Stupidity: Evaluating AI Readiness for the Vietnamese Medical Information System
Source: J Clin Med. 2019 Feb 1;8(2):168. doi: 10.3390/jcm8020168 (PMC6406313; doi:10.3390/jcm8020168)
Supplement: Supplementary file 1 [file jcm-08-00168-s001.zip › Review of Vietnamese publications on AI.xlsx]

## Sheet: Sheet1
Article name	Journal/Book	Year	Field	Algorithms/Methodology			Notes
Constructing a Common Representation of Local Institutions and Land Use Systems through Simulation-Gaming and Multiagent Modeling in Rural Areas of Northern Vietnam: The SAMBA-Week Methodology	Simulation & Gaming	2003	Agriculture	Simulation-Gaming	Multiagent modeling	SAMBA-Week methodology
Understanding spatial variations of malaria in Vietnam using remotely sensed data integrated into GIS and machine learning classifiers	Geocarto International	2018	Geoscience	Remote sensing	GIS	Machine learning
Web-based GIS for spatial pattern detection: application to malaria incidence in Vietnam	SpringerPlus	2016	Public health		GIS
Agrarian transition and lowland–upland interactions in mountain areas in northern Vietnam: application of a multi-agent simulation model	Agricultural Systems	2005	Agriculture		Multiagent modeling
Application of classification trees and support vector machines to model the presence of macroinvertebrates in rivers in Vietnam	Ecological Informatics	2010	Ecology	Classification trees	Support vector machines
Improving Acoustic Model for Vietnamese Large Vocabulary Continuous Speech Recognition System Using Deep Bottleneck Features	Springer International Publishing	2015	Speech recognition	Deep learning	Deep bottleneck features
The bees algorithm for a practical university timetabling problem in Vietnam	2011 IEEE International Conference on Computer Science and Automation Engineering	2011	Education	Bees algorithm
Solar resources and power potential mapping in Vietnam using satellite-derived and GIS-based information	Energy Conversion and Management	2015	Energy		GIS
Landslide susceptibility assessment in Vietnam using support vector machines, decision tree, and Naive Bayes Models	Mathematical Problems in Engineering	2012	Geoscience	Decision tree	Support vector machines	Naive Bayes Models
Landslide susceptibility assessment in the Hoa Binh province of Vietnam: A comparison of the Levenberg–Marquardt and Bayesian regularized neural networks	Geomorphology	2012	Geoscience	Artificial neural networks	GIS	Two back-propagation training algorithms, Levenberg–Marquardt and Bayesian regularization
Landslide susceptibility mapping at Hoa Binh province (Vietnam) using an adaptive neuro-fuzzy inference system and GIS	Computers & Geosciences	2012	Geoscience	Adaptive Neuro-Fuzzy Inference System (ANFIS)	GIS
A Comparative Assessment Between the Application of Fuzzy Unordered Rules Induction Algorithm and J48 Decision Tree Models in Spatial Prediction of Shallow Landslides at Lang Son City, Vietnam	Remote Sensing Applications in Environmental Research	2014	Geoscience	Decision tree	Bagging (an ensemble technique)	Fuzzy Unordered Rules Induction Algorithm (FURIA)
Spatial prediction of rainfall-induced landslides for the Lao Cai area (Vietnam) using a hybrid intelligent approach of least squares support vector machines inference model and artificial bee colony optimization	Landslides	2017	Geoscience	Hybrid intelligent	Least-Squares Support Vector Machines (LSSVM)	artificial bee colony (ABC)
Towards more realistic machine learning techniques for prediction of disease-associated genes	Proceedings of Proceedings of the Sixth International Symposium on Information and Communication Technology	2015	Medicine	unary classification		Machine learning
Detecting disease genes based on semi-supervised learning and protein–protein interaction networks	Artificial Intelligence in Medicine	2012	Medicine	binary semi-supervised classification	positive and unlabeled learning classification	Machine learning
Web-based GIS for spatial pattern detection: application to malaria incidence in Vietnam	SpringerPlus	2016	Public health	spatial pattern detection	GIS
Application of remote sensing and GIS for prevention-risk warning of malaria in Gia Lai areas	Proceedings of 35th Asian Conference on Remote Sensing 2014 (ACRS 2014)	2014	Public health	Remote sensing	GIS
Image classification using support vector machine and artificial neural network	International Journal of Information Technology and Computer Science	2012	Pattern recognition	Artificial neural networks	Support vector machines
Monitoring mangrove biomass change in Vietnam using SPOT images and an object-based approach combined with machine learning algorithms	ISPRS Journal of Photogrammetry and Remote Sensing	2017	Ecology	Remote sensing	SPOT images	Machine learning
Landslide Susceptibility Mapping Along the National Road 32 of Vietnam Using GIS-Based J48 Decision Tree Classifier and Its Ensembles	Cartography from Pole to Pole	2014	Geoscience	Classification trees	GIS
Tropical Forest Fire Susceptibility Mapping at the Cat Ba National Park Area, Hai Phong City, Vietnam, Using GIS-Based Kernel Logistic Regression	Remote sensing	2016	Ecology	Kernel Logistic Regression	GIS
Spatial prediction of rainfall-induced shallow landslides using hybrid integration approach of Least-Squares Support Vector Machines and differential evolution optimization: a case study in Central Vietnam	International Journal of Digital Earth	2016	Geoscience	Hybrid intelligent	Least-Squares Support Vector Machines (LSSVM)	differential evolution optimization
Multiscale remote sensing of urbanization in Ho Chi Minh city, Vietnam - A focused study of the south	Applied Geography	2018	Geoscience	Remote sensing
Application of remote sensing in land use change pattern in Da Nang city, Vietnam	International Symposium on Geoinformatics for Spatial Infrastructure Development in Earth and Allied Sciences	2008	Geoscience	Remote sensing
A Novel Relevance Vector Machine Classifier with Cuckoo Search Optimization for Spatial Prediction of Landslides	Journal of Computing in Civil Engineering	2016	Geoscience	Cuckoo Search Optimization	Vector Machine Classifier
Biomass estimation of Sonneratia caseolaris (l.) Engler at a coastal area of Hai Phong city (Vietnam) using ALOS-2 PALSAR imagery and GIS-based multi-layer perceptron neural networks	GIScience & Remote Sensing	2017	Ecology	multi-layer perceptron neural networks	GIS	ALOS-2 PALSAR imagery
Support Vector Machine-Based Expert System for Reliable Heartbeat Recognition	IEEE Transactions on Biomedical Engineering	2004	Medicine	higher order statistics (HOS)	Support vector machines	the Hermite characterization of QRS complex
The impact of environmental and climatic variation on the spatiotemporal trends of hospitalized pediatric diarrhea in Ho Chi Minh City, Vietnam	Health & Place	2015	Public health	predictive forecasting algorithms	a mixed effects regression model
A Survey on Pharmacovigilance Activities in ASEAN and Selected Non-ASEAN Countries, and the Use of Quantitative Signal Detection Algorithms	Drug Safety	2017	Pharmaceutical	quantitative signal detection algorithm (QSDA)
A method to manage and share anti-retroviral (ARV) therapy information of human immunodeficiency virus (HIV) patients in Vietnam	Computer Methods and Programs in Biomedicine	2013	Public health	database design
An Approach to Data Mining in Healthcare: Improved K-means Algorithm	Journal of Industrial and Intelligent Information	2013	Public health	K-means clustering	fuzzy c-means	data mining
Strategic challenges facing user- and patient-centred e-health in Vietnam	International Journal of Healthcare Technology and Management	2012	Public health	informatics
Global health monitor-a web-based system for detecting and mapping infectious diseases	Proceedings of the Third International Joint Conference on Natural Language Processing: Volume-II	2008	Public health	topic classification	named entity recognition	web-based monitoring system
A probabilistic approach to interpreting verbal autopsies: methodology and preliminary validation in Vietnam	Scandinavian Journal of Public Health	2003	Medicine	Artificial neural networks	Bayesian probability model		Second author works at MOH
Modeling Emotional Evaluation of Traditional Vietnamese Aodai Clothes Based on Computer Vision and Machine Learning	Industrial Applications of Affective Engineering	2014	Affective engineering	Artificial neural networks	Self-organizing maps (SOMs)	Machine learning
The Degree of Skin Burns Images Recognition using Convolutional Neural Network	Indian Journal of Science and Technology	2016	Medicine	Convolutional Neural Network	Local Binary Pattern (LBP)
Combination of Inner Approach and Context-Based Approach for Extracting Feature of Medical Record Data	Modern Approaches for Intelligent Information and Database Systems	2018	Medicine	informatics		Machine learning
Field evaluation of an infectious disease/fever screening radar system during the 2017 dengue fever outbreak in Hanoi, Vietnam: a preliminary report	Journal of Infection	2017	Medicine	multiple biosensor fusion system	logistic regression analysis
Improving chemical-induced disease relation extraction with learned features based on convolutional neural network	2017 9th International Conference on Knowledge and Systems Engineering (KSE)	2017	Medicine	Convolutional Neural Network		Machine learning
Accuracy Improvement for Glucose Measurement in Handheld Devices by Using Neural Networks	International Conference on Future Data and Security Engineering	2017	Medicine	Artificial neural networks	non-iterative learning algorithm
Human Organ Classifications from Computed Tomography Images Using Deep-Convolutional Neural Network	International Conference on the Development of Biomedical Engineering in Vietnam	2017	Medicine	Deep neural networks (DNNs)	Computed Tomography (CT)
Decision Making Based on Fuzzy Aggregation Operators for Medical Diagnosis from Dental X-ray images	Journal of Medical Systems	2016	Medicine	Affinity Propagation Clustering (APC+)	fuzzy aggregation operators
Ontology-based disease similarity network for disease gene prediction	Vietnam Journal of Computer Science	2016	Medicine	text mining	disease similarity network
Artificial Neural Network and Fuzzy Logic Approach to diagnose Autism Spectrum Disorder		2018	Medicine	Artificial neural networks	Fuzzy Logic
A Coupling Support Vector Machines with the Feature Learning of Deep Convolutional Neural Networks for Classifying Microarray Gene Expression Data	Modern Approaches for Intelligent Information and Database Systems	2018	Medicine	Support vector machines (SVM)	deep convolutional neural networks (DCNNs)
Virtual Nursing Grand Rounds and Shared Governance: How Innovation and Empowerment Are Transforming Nursing Practice at Thanh Nhan Hospital, Hanoi, Vietnam	Nursing Administration Quarterly	2014	Medicine	real-time synchronous computer technology–assisted point-to-point program
